# Supplementary material for: Patterns of Reproductive Isolation in Toads
Source: PLoS One. 2008 Dec 9;3(12):e3900. doi: 10.1371/journal.pone.0003900 (PMC2588652; doi:10.1371/journal.pone.0003900)
Supplement: Appendix S1 — Raw data used in analyses (0.15 MB XLS) [file pone.0003900.s001.xls]

## Sheet: Full data
Female parent	Male parent	Percentage of eggs fertilized	Percentage of fertilized eggs hatched	Number of larvae	Percentage of larvae metamorphosed	Calculated percentage of metamorphosis	Developmental stage reached	Index of postzygotic isolation	Uncorrected p	Cross type	Number of male offspring	Number of female offspring
alvarius	bocourti	85.9	0	0	0	0	G	1	0.051	unidirectional	0	0
alvarius	boreas	27.56	40.16	63.2	0	0	G-L	0.6	0.072	reciprocal	0	0
alvarius	bufo	43.3	0	0	0	0	G	1	0.082	unidirectional	0	0
alvarius	calamita	38.75	87.5	114	0	0	L	1	0.076	unidirectional	0	0
alvarius	coccifer	85.9	0	0	0	0	G	1	0.073	unidirectional	0	0
alvarius	debilis	98.1	86.8	166	0	0	L	1	0.088	reciprocal	0	0
alvarius	hemiophrys	93.4	0	0	0	0	G-N	1	0.078	unidirectional	0	0
alvarius	ibarrai	28.1	0	0	0	0	G	1	0.056	unidirectional	0	0
alvarius	maculatus	86.5	0	0	0	0	G	1	0.118	reciprocal	0	0
alvarius	marinus	91.2	0	0	0	0	G	1	0.071	reciprocal	0	0
alvarius	microscaphus	74.1	0	0	0	0	G-N	1	0.081	unidirectional	0	0
alvarius	quercicus	3.4	0	0	0	0	G-N	1	0.083	unidirectional	0	0
alvarius	regularis	97.8	0	0	0	0	G	1	0.094	reciprocal	0	0
alvarius	spinulosus	57.8	0	0	0	0	G	1	0.067	unidirectional	0	0
alvarius	terrestris	78.6	0	0	0	0	G-N	1	0.08	unidirectional	0	0
alvarius	valliceps	72.1	24.45	51	0	0	L	1	0.057	unidirectional	0	0
alvarius	woodhousii	37.6	0	0	0	0	G-N	0.6	0.081	reciprocal	0	0
americanus	bocourti	36.9	100	46	60.9	60.9	M	0.5	0.064	unidirectional	2	0
americanus	coccifer	43.33	0	0	0	0	G	1	0.091	unidirectional	0	0
americanus	crucifer	18.93	0	0	0	0	G	1	0.075	reciprocal	0	0
americanus	debilis	52	65.4	46	0	0	L	1	0.065	reciprocal	0	0
americanus	hemiophrys	0	0	162.5	60.05	0	M	0	0.004	reciprocal	0	0
americanus	houstonensis	35.35	37.5	48.5	34.35	0	0-M	0.2	0.002	reciprocal	5	3
americanus	marinus	14.8	0	0	0	0	G	1	0.079	reciprocal	0	0
americanus	marmoreus	37.1	65.73	107	28.63	28.9	L-M	0.8	0.079	reciprocal	3	0
americanus	quercicus	43.75	60.4	39.5	0	0	L	1	0.058	reciprocal	0	0
americanus	variegatus	74	89.3	139	0	0	L	1	0.106	unidirectional	0	0
americanus	woodhousii	50	35.75	110	44.75	0	M	0	0.008	reciprocal	1	6
arenarum	americanus	93.2	0	0	0	0	G	1	0.083	unidirectional	0	0
arenarum	asper	31.2	0	4	0	0	L	1	0.098	reciprocal	0	0
arenarum	bocourti	45.77	0	0	0	0	G-N	1	0.064	reciprocal	0	0
arenarum	brauni	65.9	0	0	0	0	G	1	0.116	reciprocal	0	0
arenarum	bufo	48.3	0	0	0	0	G	1	0.083	unidirectional	0	0
arenarum	cognatus	67.45	25	27.5	0	0	G-L	1	0.08	reciprocal	0	0
arenarum	crucifer	25	0	0	0	0	G	1	0.03	reciprocal	0	0
arenarum	debilis	59.7	0	1	0	0	N-L	1	0.094	unidirectional	0	0
arenarum	haematitcus	5.4	0	0	0	0	G	1	0.105	unidirectional	0	0
arenarum	hemiophrys	55.2	0	0	0	0	G	1	0.08	unidirectional	0	0
arenarum	ibarrai	89.1	36.15	123.5	0.2	0	N	1	0.068	unidirectional	0	0
arenarum	luetkeni	57.78	72.85	145.25	0	0	L	1	0.087	unidirectional	0	0
arenarum	mauritanicus	98.3	0	0	0	0	G	1	0.089	unidirectional	0	0
arenarum	mazatlanensis	95.1	100	258	0	0	L	1	0.068	unidirectional	0	0
arenarum	microscaphus	12.7	0	0	0	0	G	1	0.087	unidirectional	0	0
arenarum	nebulifer	84	66.7	111	78.9	52.6	M	0.2	0.069	reciprocal	2	0
arenarum	paracnemis	59.75	0.75	20	20	0.6	GNM	0.2	0.026	reciprocal	0	2
arenarum	quercicus	90.9	50	9	0	0	G-L	1	0.083	unidirectional	0	0
arenarum	regularis	62.1	0	0	0	0	G	1	0.095	unidirectional	0	0
arenarum	retiformis	50.9	21.8	26	0	0	L	1	0.098	unidirectional	0	0
arenarum	speciosus	45.3	62.9	58	0	0	L	0.8	0.079	reciprocal	0	0
arenarum	spinulosus	82.8	68.3	236	41.1	28.1	M	0	0.06	unidirectional	1	1
arenarum	stomaticus	85.6	46.9	134.5	0	0	L	1	0.101	reciprocal	0	0
arenarum	terrestris	78.3	0	0	0	0	G-N	1	0.082	unidirectional	0	0
arenarum	viridis	95.5	0	0	0	0	G	1	0.09	reciprocal	0	0
arenarum	woodhousii	66.7	0	0	0	0	G	0.6	0.083	reciprocal	0	0
arunco	americanus	57.1	0	0	0	0	N	1	0.086	unidirectional	0	0
arunco	beebei	41.2	0	0	0	0	N	1	0.074	unidirectional	0	0
arunco	bocourti	56.2	8.35	15.5	0	0	G-L	1	0.059	unidirectional	0	0
arunco	boreas	60.55	9.9	15.25	0	0	GNL	1	0.078	unidirectional	0	0
arunco	debilis	55.5	0	0	0	0	G-N	1	0.088	unidirectional	0	0
arunco	maculatus	54.8	0	0	0	0	G-N	1	0.136	unidirectional	0	0
arunco	marinus	92.8	0	0	0	0	G	1	0.066	unidirectional	0	0
arunco	paracnemis	64.2	0	0	0	0	N	1	0.069	unidirectional	0	0
arunco	regularis	18.15	0	0	0	0	G-N	1	0.097	unidirectional	0	0
arunco	speciosus	23.1	0	0	0	0	G	1	0.087	unidirectional	0	0
arunco	valliceps	69.7	39.05	52.5	2.4	3.7	GNM	1	0.073	unidirectional	2	0
arunco	woodhousii	70.4	0	0	0	0	G-N	1	0.085	unidirectional	0	0
asper	alvarius	18.6	0	0	0	0	G	1	0.086	unidirectional	0	0
asper	americanus	35.9	0	0	0	0	G	1	0.103	unidirectional	0	0
asper	atacamensis	28.6	0	0	0	0	G	1	0.095	reciprocal	0	0
asper	bocourti	13.2	0	0	0	0	G	1	0.082	reciprocal	0	0
asper	boreas	16.7	0	0	0	0	G	1	0.096	unidirectional	0	0
asper	bufo	0	0	0	0	0	G	1	0.091	unidirectional	0	0
asper	canaliferus	62.8	0	0	0	0	G-N	1	0.094	reciprocal	0	0
asper	canorus	54.9	0	0	0	0	G	1	0.097	reciprocal	0	0
asper	coccifer	44.3	0	0	0	0	G	1	0.101	reciprocal	0	0
asper	cognatus	0.8	0	0	0	0	G	1	0.099	unidirectional	0	0
asper	hemiophrys	15.9	0	0	0	0	G	1	0.102	unidirectional	0	0
asper	luetkeni	50.9	0	0	0	0	G	1	0.093	reciprocal	0	0
asper	marinus	9.5	0	0	0	0	G	1	0.094	unidirectional	0	0
asper	marmoreus	20.5	0	0	0	0	G	1	0.094	reciprocal	0	0
asper	microscaphus	45.3	0	0	0	0	G	1	0.105	unidirectional	0	0
asper	punctatus	20.9	0	0	0	0	G	1	0.099	reciprocal	0	0
asper	speciosus	68.9	0	0	0	0	G	1	0.098	reciprocal	0	0
asper	valliceps	28.2	0	0	0	0	G	1	0.086	unidirectional	0	0
atacamensis	alvarius	18.05	1.6	1.5	0	0	G-L	1	0.083	unidirectional	0	0
atacamensis	asper	21.6	0	0	0	0	G	1	0.095	reciprocal	0	0
atacamensis	boreas	5.3	0	0	0	0	G	1	0.08	unidirectional	0	0
atacamensis	bufo	48.5	0	2	0	0	G-L	1	0.081	unidirectional	0	0
atacamensis	canorus	76.7	24.2	36	0	0	G-L	1	0.081	unidirectional	0	0
atacamensis	cognatus	16	37.5	3	0	0	L	1	0.085	unidirectional	0	0
atacamensis	coniferus	34.75	0	0	0	0	G	1	0.081	unidirectional	0	0
atacamensis	crucifer	28.4	0	0	0	0	G	1	0.065	unidirectional	0	0
atacamensis	marinus	17.1	0	0	0	0	G	1	0.067	unidirectional	0	0
atacamensis	marmoreus	4.4	0	0	0	0	G-L	1	0.076	unidirectional	0	0
atacamensis	punctatus	33.65	31.25	10.5	0	0	GNL	1	0.092	unidirectional	0	0
atacamensis	retiformis	69.2	0	7	0	0	L	1	0.1	unidirectional	0	0
atacamensis	speciosus	51.9	3.7	4	0	0	G-L	1	0.089	unidirectional	0	0
atacamensis	valliceps	100	33.3	6	0	0	N-L	1	0.077	unidirectional	0	0
beebei	bocourti	70.5	0	0	0	0	G-N	1	0.073	reciprocal	0	0
beebei	poeppigi	98.3	0	0	0	0	G	1	0.07	reciprocal	0	0
beebei	regularis	90	0	2	0	0	L	1	0.102	unidirectional	0	0
beebei	viridis	4.4	20	2	0	0	L	1	0.099	unidirectional	0	0
bocourti	arenarum	90	0	0	0	0	G-N	1	0.064	reciprocal	0	0
bocourti	asper	18.6	0	0	0	0	G	1	0.082	reciprocal	0	0
bocourti	beebei	9.4	0	0	0	0	G	1	0.073	reciprocal	0	0
bocourti	boreas	6.5	0	0	0	0	G	0.8	0.061	reciprocal	0	0
bocourti	bufo	9.8	0	0	0	0	G	1	0.07	unidirectional	0	0
bocourti	calamita	7	0	0	0	0	G	1	0.055	unidirectional	0	0
bocourti	cognatus	27.8	10	2	0	0	L	0.8	0.064	reciprocal	0	0
bocourti	melanostictus	4.3	0	0	0	0	G	1	0.081	reciprocal	0	0
bocourti	poeppigi	17	0	0	0	0	G	1	0.069	unidirectional	0	0
bocourti	regularis	83.9	0	0	0	0	G	1	0.08	reciprocal	0	0
bocourti	stomaticus	9.3	0	0	0	0	G	1	0.082	reciprocal	0	0
bocourti	valliceps	32.97	0	0	0	0	G	1	0.044	reciprocal	0	0
bocourti	woodhousii	30.67	0	0	0	0	G	0.8	0.066	reciprocal	0	0
boreas	alvarius	98.2	90	255	80	72.7	M	0.6	0.072	reciprocal	1	4
boreas	alvarius	72.37	86.77	180.33	77.37	52.7	M	0.6	0.072	reciprocal	1	3
boreas	bocourti	41.4	37.5	107	8.4	3.1	M	0.8	0.061	reciprocal	1	0
boreas	canorus	70.65	95.55	249.5	71	78.2	M	0.5	0.006	unidirectional	2	0
boreas	cognatus	43.5	0	37.5	0.65	0	L-M	0.4	0.069	reciprocal	0	0
boreas	hemiophrys	98.2	81.8	147	0	0	L	0.6	0.071	reciprocal	0	0
boreas	ibarrai	44.3	37.1	100	35	13	M	0	0.069	unidirectional	1	2
boreas	maculatus	25.5	0	0	0	0	G	1	0.123	reciprocal	0	0
boreas	marmoreus	100	86.8	246	73.1	63.4	M	0.8	0.069	reciprocal	4	0
boreas	mazatlanensis	97.9	97.9	246	60.2	58.9	M	0.8	0.063	reciprocal	4	0
boreas	nebulifer	100	4.4	22	54.5	2.4	M	0.5	0.067	unidirectional	2	0
boreas	occidentalis	98	0	0	0	0	G	1	0.07	reciprocal	0	0
boreas	poeppigi	44.8	0	0	0	0	G	1	0.08	reciprocal	0	0
boreas	regularis	18.4	28.5	8	0	0	L	1	0.098	unidirectional	0	0
boreas	viridis	60.3	25.7	73	57.5	14.8	M	0.8	0.085	reciprocal	2	0
boreas	woodhousii	98.5	69.1	145	0	0	L	0.6	0.072	reciprocal	0	0
brauni	alvarius	96.6	17.9	38	0	0	L	1	0.106	unidirectional	0	0
brauni	arenarum	86.55	75.7	60	0	0	L	1	0.116	reciprocal	0	0
brauni	boreas	69.05	0	0	0	0	G	1	0.103	unidirectional	0	0
brauni	bufo	29.6	0	0	0	0	G-N	1	0.113	unidirectional	0	0
brauni	carens	66.7	6.65	1	0	0	N-L	1	0.122	unidirectional	0	0
brauni	cognatus	63.9	0	0	0	0	G	1	0.109	unidirectional	0	0
brauni	garmani	42.6	88.9	44	78.1	61.1	M	0	0.105	reciprocal	0	3
brauni	hemiophrys	75	0	0	0	0	G	1	0.11	unidirectional	0	0
brauni	maculatus	68.85	100	57.5	0	0	L	1	0.124	unidirectional	0	0
brauni	marinus	80.7	90.9	61	0	0	L	1	0.105	unidirectional	0	0
brauni	punctatus	71.9	0	0	0	0	G	1	0.114	unidirectional	0	0
brauni	spinulosus	25.65	20.2	8	0	0	G-L	1	0.107	unidirectional	0	0
brauni	valliceps	94.3	33.3	31	0	0	L	1	0.101	unidirectional	0	0
brauni	viridis	75	0	0	0	0	G-N	1	0.114	unidirectional	0	0
calamita	woodhousii	0	0	0	0	0	G	0.8	0.088	reciprocal	0	0
canaliferus	alvarius	20.8	0	0	0	0	G	1	0.063	unidirectional	0	0
canaliferus	americanus	0	0	0	0	0	G	1	0.078	unidirectional	0	0
canaliferus	asper	12.7	0	1	0	0	G-L	1	0.094	reciprocal	0	0
canaliferus	bocourti	50	0	4	0	0	L	1	0.054	unidirectional	0	0
canaliferus	boreas	4	0	0	0	0	G-N	1	0.068	unidirectional	0	0
canaliferus	bufo	5.8	0	0	0	0	G	1	0.081	unidirectional	0	0
canaliferus	canorus	89.7	54.2	52	0	0	L	1	0.07	unidirectional	0	0
canaliferus	coccifer	42.95	54.33	84.75	1.58	3.5	GLM	0.8	0.061	reciprocal	0	1
canaliferus	coniferus	52.7	0	0	0	0	G-N	1	0.054	unidirectional	0	0
canaliferus	mazatlanensis	0	0	72	100	0	M	0	0.054	reciprocal	0	0
canaliferus	melanostictus	45.7	0	0	0	0	G	1	0.091	reciprocal	0	0
canaliferus	microscaphus	24	0	0	0	0	G	1	0.079	unidirectional	0	0
canaliferus	nebulifer	0	100	1	100	100	M	0	0.056	reciprocal	0	0
canaliferus	punctatus	100	0	0	0	0	G-N	1	0.079	reciprocal	0	0
canaliferus	quercicus	8.4	60	10.5	0	0	L	1	0.08	unidirectional	0	0
canaliferus	regularis	88.2	0	0	0	0	G	1	0.09	unidirectional	0	0
canaliferus	retiformis	1.8	0	0	0	0	G-N	1	0.088	unidirectional	0	0
canaliferus	valliceps	39.6	28	45.75	50.8	14.5	M	0.5	0.053	unidirectional	1	0
canaliferus	viridis	100	16.9	41	0	0	L	1	0.074	unidirectional	0	0
canorus	asper	26	0	0	0	0	G	1	0.097	reciprocal	0	0
canorus	bufo	36.25	0	0	0	0	G	1	0.087	unidirectional	0	0
canorus	cognatus	44.17	35.77	5.67	0	0	G-L	1	0.069	unidirectional	0	0
canorus	crucifer	74.4	0	0	0	0	G	1	0.069	unidirectional	0	0
canorus	hemiophrys	52.2	0	0	0	0	G-N	1	0.071	unidirectional	0	0
canorus	marmoreus	82.7	62.8	43	18.6	11.7	M	1	0.071	unidirectional	0	0
canorus	melanostictus	51.8	0	0	0	0	G	1	0.095	unidirectional	0	0
canorus	retiformis	58.8	22.5	17	0	0	L	1	0.091	unidirectional	0	0
canorus	speciosus	37.7	57.7	15	0	0	G-L	1	0.076	unidirectional	0	0
canorus	stomaticus	47.2	17.6	13	23	4	M	1	0.085	unidirectional	0	0
carens	arenarum	21.95	0	0	0	0	G-N	1	0.112	unidirectional	0	0
carens	arunco	8.9	0	0	0	0	G	1	0.11	unidirectional	0	0
carens	asper	25.9	0	0	0	0	G	1	0.117	unidirectional	0	0
carens	bocourti	6.2	0	0	0	0	G	1	0.098	unidirectional	0	0
carens	boreas	76	0	0	0	0	G	1	0.11	unidirectional	0	0
carens	bufo	4.75	0	0	0	0	G-N	1	0.115	unidirectional	0	0
carens	calamita	15.25	0	0	0	0	G	1	0.094	unidirectional	0	0
carens	canaliferus	75.8	4.7	2	0	0	G-L	1	0.109	unidirectional	0	0
carens	canorus	0.5	0	0	0	0	G	1	0.111	unidirectional	0	0
carens	coccifer	7.35	0	0	0	0	G	1	0.113	unidirectional	0	0
carens	cognatus	57.57	0	0	0	0	G-N	1	0.11	unidirectional	0	0
carens	coniferus	40	0	0	0	0	G	1	0.103	unidirectional	0	0
carens	crucifer	87.8	0	0	0	0	G	1	0.107	unidirectional	0	0
carens	debilis	24.1	0	0	0	0	G	1	0.12	unidirectional	0	0
carens	haematiticus	6.2	0	0	0	0	G	1	0.121	unidirectional	0	0
carens	hemiophrys	72.25	0	0	0	0	G	1	0.108	unidirectional	0	0
carens	maculatus	40.75	0	0	0	0	G-N	1	0.135	unidirectional	0	0
carens	marinus	34.4	0	0	0	0	G-N	1	0.107	unidirectional	0	0
carens	melanostictus	1.7	0	0	0	0	G	1	0.111	unidirectional	0	0
carens	microscaphus	17.45	0	0	0	0	G	1	0.113	unidirectional	0	0
carens	punctatus	13.7	0	0	0	0	G	1	0.112	unidirectional	0	0
carens	quercicus	40	0	0	0	0	G	1	0.114	unidirectional	0	0
carens	regularis	82.5	0	0	0	0	G-N	1	0.113	unidirectional	0	0
carens	speciosus	97	0	0	0	0	G-N	1	0.109	unidirectional	0	0
carens	stomaticus	11	0	0	0	0	G	1	0.102	unidirectional	0	0
carens	valliceps	93.7	0	0	0	0	G	1	0.106	unidirectional	0	0
carens	viridis	22.95	0	0	0	0	G-N	1	0.107	unidirectional	0	0
coccifer	bufo	40	0	0	0	0	G	1	0.093	unidirectional	0	0
coccifer	coniferus	46.75	0	0	0	0	G-N	1	0.049	unidirectional	0	0
coccifer	debilis	67.2	93	80	0	0	L	1	0.099	unidirectional	0	0
coccifer	hemiophrys	50	0	0	0	0	G	1	0.09	unidirectional	0	0
coccifer	luetkeni	63	37.9	52	26.9	10.2	M	1	0.082	unidirectional	0	0
coccifer	marmoreus	100	45	71	4.2	1.9	M	1	0.061	unidirectional	0	0
coccifer	melanostictus	63.6	0	0	0	0	G	1	0.1	unidirectional	0	0
coccifer	microscaphus	19.7	0	0	0	0	G	1	0.095	unidirectional	0	0
coccifer	nebulifer	9.8	27.3	21	76.2	20.8	M	0.5	0.067	unidirectional	3	0
coccifer	poeppigi	86.4	0	0	0	0	G-N	1	0.088	unidirectional	0	0
coccifer	punctatus	1.3	33.3	1	100	33.3	M	1	0.093	unidirectional	0	0
coccifer	regularis	88.7	0	0	0	0	G	1	0.096	unidirectional	0	0
coccifer	speciosus	16	12.5	1	0	0	L	1	0.085	unidirectional	0	0
coccifer	spinulosus	14.7	0	0	0	0	G	1	0.076	unidirectional	0	0
coccifer	stomaticus	98.5	70.3	145	0	0	L	1	0.098	unidirectional	0	0
coccifer	terrestris	89.8	0	450	0.2	0	M	1	0.09	unidirectional	0	0
coccifer	terrestris	44.9	0	228	0.1	0	L-M	1	0.09	unidirectional	0	0
coccifer	valliceps	48.5	25	152.5	9.35	0	G-M	0	0.066	reciprocal	0	0
coccifer	viridis	3.6	33.3	3	0	0	L	1	0.086	unidirectional	0	0
coccifer	woodhousii	40.3	6.9	119	0	0	L	1	0.091	unidirectional	0	0
cognatus	arenarum	21.25	7.15	4.5	0	0	GNL	1	0.08	reciprocal	0	0
cognatus	bocourti	35.03	82.77	86.67	20.3	5.5	M	0.8	0.064	reciprocal	0	0
cognatus	boreas	19.3	66.67	46	58.33	0	L-M	0.4	0.069	reciprocal	0	1
cognatus	bufo	8.2	0	1	0	0	L	1	0.084	unidirectional	0	0
cognatus	calamita	71.4	87.5	235	37.4	32.7	M	0.5	0.081	unidirectional	1	1
cognatus	coccifer	57.1	0	0	0	0	G	1	0.085	reciprocal	0	0
cognatus	coniferus	84.7	0	0	0	0	G	1	0.073	unidirectional	0	0
cognatus	hemiophrys	23.2	0	0	0	0	G-N	1	0.03	reciprocal	0	0
cognatus	luetkeni	34.27	33.33	75.33	24.2	0	M	0	0.083	reciprocal	1	2
cognatus	maculatus	47.4	0	0	0	0	G	1	0.121	reciprocal	0	0
cognatus	marinus	46.25	0	0	0	0	G-N	1	0.078	reciprocal	0	0
cognatus	mauritanicus	66.05	0	0	0	0	G	1	0.089	unidirectional	0	0
cognatus	regularis	32	0	0	0	0	G-N	1	0.092	unidirectional	0	0
cognatus	retiformis	47.5	0	2	0	0	L	1	0.065	unidirectional	0	0
cognatus	stomaticus	41.5	0	0	0	0	L	1	0.104	reciprocal	0	0
crucifer	americanus	97.1	0	0	0	0	G	1	0.075	reciprocal	0	0
crucifer	arenarum	93.6	20.3	12	0	0	G-L	1	0.03	reciprocal	0	0
crucifer	bocourti	87.55	0	0	0	0	G	1	0.058	unidirectional	0	0
crucifer	boreas	79.7	0	0	0	0	G	1	0.069	unidirectional	0	0
crucifer	bufo	70	0	0	0	0	G	1	0.079	unidirectional	0	0
crucifer	canorus	64.4	0	0	0	0	G	1	0.069	unidirectional	0	0
crucifer	coccifer	98.7	0	0	0	0	G-N	1	0.078	unidirectional	0	0
crucifer	cognatus	42.8	0	0	0	0	G	1	0.07	unidirectional	0	0
crucifer	coniferus	92.3	0	0	0	0	G-N	1	0.067	unidirectional	0	0
crucifer	luetkeni	91.5	0	0	0	0	G-N	1	0.076	unidirectional	0	0
crucifer	marmoreus	90.9	0	0	0	0	G	1	0.072	unidirectional	0	0
crucifer	retiformis	61.5	0	0	0	0	G	1	0.087	unidirectional	0	0
crucifer	speciosus	41.6	0	0	0	0	G	1	0.073	reciprocal	0	0
crucifer	valliceps	81.13	1.97	7	0	0	GNL	1	0.064	reciprocal	0	0
crucifer	viridis	96.8	0	0	0	0	G-N	1	0.082	reciprocal	0	0
debilis	alvarius	0	0	0	0	0	G	1	0.088	reciprocal	0	0
debilis	americanus	25	0	0	0	0	G-N	1	0.065	reciprocal	0	0
debilis	marinus	70	0	0	0	0	G	1	0.089	reciprocal	0	0
debilis	punctatus	0	0	0	0	0	G	1	0.077	reciprocal	0	0
debilis	speciosus	80	0	0	0	0	G	1	0.067	reciprocal	0	0
debilis	valliceps	28.33	0	0	0	0	G	1	0.081	reciprocal	0	0
garmani	boreas	34.2	0	0	0	0	G	1	0.113	unidirectional	0	0
garmani	brauni	89.1	90.2	137	37.9	34.2	M	0.5	0.105	reciprocal	3	0
garmani	bufo	48.9	0	0	0	0	G	1	0.117	unidirectional	0	0
garmani	calamita	85.7	0	0	0	0	G-N	1	0.092	unidirectional	0	0
garmani	carens	96.8	0	0	0	0	G	1	0.131	unidirectional	0	0
garmani	gutturalis	0	0	3	0	0	L	1	0.086	unidirectional	0	0
garmani	maculatus	98.4	0	8	0	0	G-L	1	0.125	reciprocal	0	0
garmani	microscaphus	43.5	0	0	0	0	G	1	0.111	unidirectional	0	0
garmani	occidentalis	89.8	0	0	0	0	G	0.5	0.114	unidirectional	0	0
garmani	punctatus	20	0	0	0	0	G-N	1	0.111	unidirectional	0	0
garmani	regularis	56.68	84.06	124.18	83.35	73.6	M	0.4	0.081	reciprocal	1	0
garmani	speciosus	88.5	0	10	0	0	L	1	0.106	unidirectional	0	0
garmani	valliceps	54	100	113	0	0	L	1	0.104	reciprocal	0	0
garmani	woodhousii	4.6	0	0	0	0	G	1	0.113	unidirectional	0	0
guttaralis	regularis	70.6	43.45	57	49.55	6.3	M	1	0.061	unidirectional	0	0
hemiophrys	americanus	67.23	41.57	146.67	23.8	15.8	G-M	0	0.004	reciprocal	2	2
hemiophrys	boreas	60.7	74.85	99.5	40.3	72.2	M	0.6	0.071	reciprocal	1	1
hemiophrys	bufo	37.1	33.33	18	4.93	14.8	G-M	0	0.084	unidirectional	1	1
hemiophrys	calamita	100	73.7	272	71.3	52.5	M	0	0.089	unidirectional	4	1
hemiophrys	canaliferus	0	0	0	0	0	G-L	1	0.078	unidirectional	0	0
hemiophrys	coccifer	51.17	5.93	1.67	0	0	G-L	1	0.09	unidirectional	0	0
hemiophrys	cognatus	68	73.5	85	3.5	2.6	M	1	0.03	reciprocal	0	0
hemiophrys	coniferus	37.75	0	0	0	0	G	1	0.076	unidirectional	0	0
hemiophrys	crucifer	52.13	0	0	0	0	G	1	0.073	unidirectional	0	0
hemiophrys	marinus	92.8	0	0	0	0	G	1	0.077	unidirectional	0	0
hemiophrys	mazatlanensis	100	80	92	90.2	72.2	M	0.2	0.077	reciprocal	0	1
hemiophrys	occidentalis	2.6	100	1	0	0	L	1	0.077	reciprocal	0	0
hemiophrys	quercicus	59.1	45.65	45	0	0	G-L	1	0.057	unidirectional	0	0
hemiophrys	regularis	27.3	0	0	0	0	G	1	0.093	reciprocal	0	0
hemiophrys	spinulosus	85.1	59.5	48.33	0	0	L	1	0.078	reciprocal	0	0
houstonensis	americanus	39	100	30	80	80	M	0.2	0.002	reciprocal	0	1
houstonensis	terrestris	38.2	100	231	77.9	69	M	0	0.009	reciprocal	12	12
houstonensis	woodhousii	53.7	100	156	85.9	85.9	M	0	0.007	reciprocal	0	4
ictericus	maculatus	27.4	0	0	0	0	G	1	0.142	unidirectional	0	0
ictericus	regularis	43.1	0	0	0	0	G	1	0.097	unidirectional	0	0
luetkeni	asper	64.3	0	0	0	0	G	1	0.093	reciprocal	0	0
luetkeni	bocourti	45	97.5	148	0	0	L	1	0.059	unidirectional	0	0
luetkeni	boreas	41.6	0	0	0	0	G-L	1	0.079	unidirectional	0	0
luetkeni	bufo	97.8	0	0	0	0	G	1	0.086	unidirectional	0	0
luetkeni	canorus	68.2	5.85	19	0	0	L	1	0.08	unidirectional	0	0
luetkeni	coccifer	68.5	0	0	0	0	G	1	0.082	unidirectional	0	0
luetkeni	cognatus	56	62.1	124	91.1	56.6	M	0	0.083	reciprocal	2	3
luetkeni	coniferus	82.75	0	0	0	0	G	1	0.063	unidirectional	0	0
luetkeni	crucifer	94.2	0	0	0	0	G	1	0.076	unidirectional	0	0
luetkeni	debilis	8	33.3	7	0	0	L	1	0.091	unidirectional	0	0
luetkeni	houstonensis	91.1	0	0	0	0	G	1	0.088	unidirectional	0	0
luetkeni	ibarrai	97.5	7.5	49	0	0	L	1	0.062	unidirectional	0	0
luetkeni	marinus	69.95	0	0	0	0	G-L	1	0.078	reciprocal	0	0
luetkeni	mazatlanensis	90.6	62.5	180	67.2	42	M	0.4	0.036	reciprocal	2	0
luetkeni	melanostictus	100	0	0	0	0	G	1	0.1	reciprocal	0	0
luetkeni	microscaphus	35.8	5.2	3	66.7	3.5	M	0.5	0.089	unidirectional	3	0
luetkeni	nebulifer	66.9	65.05	162	81.3	25.3	M	0	0.043	reciprocal	0	1
luetkeni	punctatus	34.5	40.05	16.5	0	0	L	1	0.091	reciprocal	0	0
luetkeni	quercicus	55.4	4.3	9	0	0	L	1	0.092	unidirectional	0	0
luetkeni	regularis	68.25	0	0	0	0	G	1	0.094	reciprocal	0	0
luetkeni	viridis	98.1	88.7	247	0	0	L	1	0.084	reciprocal	0	0
luetkeni	woodhousii	52	0	0	0	0	G	0.8	0.088	reciprocal	0	0
maculatus	alvarius	21.6	72.7	25	0	0	L	1	0.118	reciprocal	0	0
maculatus	americanus	100	0	0	0	0	G	1	0.122	unidirectional	0	0
maculatus	arenarum	56.4	33.05	41	0	0	L	1	0.138	unidirectional	0	0
maculatus	beebei	19.1	0	2	0	0	L	1	0.141	unidirectional	0	0
maculatus	bocourti	100	0	0	0	0	G-N	1	0.109	unidirectional	0	0
maculatus	boreas	58.07	0	1.33	0	0	GNL	1	0.123	reciprocal	0	0
maculatus	brauni	41.8	89.4	66	0	0	L	1	0.124	unidirectional	0	0
maculatus	bufo	57	0	0	0	0	G	1	0.115	unidirectional	0	0
maculatus	calamita	68.75	0	0	0	0	G	1	0.088	unidirectional	0	0
maculatus	canaliferus	97.9	76.1	72	0	0	L	1	0.112	unidirectional	0	0
maculatus	coccifer	64.6	0	6.25	0	0	G-L	1	0.143	unidirectional	0	0
maculatus	cognatus	93.35	0	0	0	0	G-N	1	0.121	reciprocal	0	0
maculatus	coniferus	32.5	46.1	43	0	0	L	1	0.116	unidirectional	0	0
maculatus	crucifer	100	45.4	115	0	0	L	1	0.118	unidirectional	0	0
maculatus	debilis	84.2	8.95	10	0	0	G-N	1	0.114	unidirectional	0	0
maculatus	garmani	95.6	95.4	122	0	0	L	1	0.125	reciprocal	0	0
maculatus	hemiophrys	92.8	0	0	0	0	G	1	0.121	unidirectional	0	0
maculatus	ibarrai	21.4	0	0	0	0	G-N	1	0.116	unidirectional	0	0
maculatus	luetkeni	22.2	0	0	0	0	G-N	1	0.122	unidirectional	0	0
maculatus	marmoreus	98	6	3	0	0	L	1	0.113	unidirectional	0	0
maculatus	microscaphus	48.6	0	0	0	0	G	1	0.121	unidirectional	0	0
maculatus	paracnemis	10.7	10	40	0	0	L	1	0.139	unidirectional	0	0
maculatus	poeppigi	9.2	16.7	9	0	0	L	1	0.144	unidirectional	0	0
maculatus	punctatus	59.45	0.8	0.5	0	0	G-L	1	0.121	unidirectional	0	0
maculatus	quercicus	16.7	0	0	0	0	G	1	0.124	unidirectional	0	0
maculatus	regularis	52.9	66.02	70.73	0	0	G-L	1	0.098	reciprocal	0	0
maculatus	speciosus	93.3	0	3	0	0	L	1	0.117	unidirectional	0	0
maculatus	spinulosus	33.3	0	0	0	0	G-N	1	0.119	unidirectional	0	0
maculatus	terrestris	98.3	0	0	0	0	G	1	0.123	unidirectional	0	0
maculatus	valliceps	77.13	14.43	54	0	0	L	1	0.111	reciprocal	0	0
maculatus	viridis	86.8	0	0	0	0	G-N	1	0.115	unidirectional	0	0
maculatus	woodhousii	66.15	0	0	0	0	G-N	1	0.122	unidirectional	0	0
marinus	alvarius	53.65	67.3	68.5	0	0	L	1	0.071	reciprocal	0	0
marinus	americanus	98.2	0	0	0	0	G	1	0.079	reciprocal	0	0
marinus	bocourti	73.5	0	0	0	0	G	1	0.06	unidirectional	0	0
marinus	boreas	57.4	0	0	0	0	G	1	0.073	unidirectional	0	0
marinus	cognatus	76.3	0	1.5	0	0	GNL	1	0.078	reciprocal	0	0
marinus	debilis	8.1	0	0	0	0	G	1	0.089	reciprocal	0	0
marinus	luetkeni	42.7	5.3	22	0	0	L	1	0.078	reciprocal	0	0
marinus	marmoreus	91.4	15.1	56	0	0	L	1	0.072	reciprocal	0	0
marinus	mauritanicus	57.6	89.5	67	0	0	L	1	0.086	unidirectional	0	0
marinus	microscaphus	30.4	0	0	0	0	G	1	0.082	unidirectional	0	0
marinus	paracnemis	47.8	96.9	181	15.5	15	M	1	0.027	unidirectional	0	0
marinus	woodhousii	44.65	0	0	0	0	G	1	0.079	reciprocal	0	0
marmoreus	americanus	70.17	0	0	0	0	G-N	0.8	0.079	reciprocal	0	0
marmoreus	asper	26.7	0	0	0	0	G	1	0.094	reciprocal	0	0
marmoreus	beebei	66.4	47.5	68	35.3	16.8	M	1	0.077	unidirectional	0	0
marmoreus	boreas	10.6	0	0	0	0	G	0.8	0.069	reciprocal	0	0
marmoreus	bufo	24	0	0	0	0	G	1	0.081	unidirectional	0	0
marmoreus	calamita	0	0	0	0	0	G	1	0.07	unidirectional	0	0
marmoreus	canorus	17.2	0	6	0	0	L	1	0.071	unidirectional	0	0
marmoreus	coccifer	63	0	0	0	0	G	1	0.061	unidirectional	0	0
marmoreus	coniferus	29.95	0	0	0	0	G	1	0.091	unidirectional	0	0
marmoreus	debilis	44.6	58.6	47	0	0	L	1	0.083	unidirectional	0	0
marmoreus	haematiticus	23.5	0	0	0	0	G	1	0.09	unidirectional	0	0
marmoreus	marinus	96	0	0	0	0	G	1	0.072	reciprocal	0	0
marmoreus	mazatlanensis	16.7	100	77	77.9	77.9	M	0.4	0.055	reciprocal	6	0
marmoreus	melanostictus	52	0	0	0	0	G	1	0.092	reciprocal	0	0
marmoreus	occidentalis	0	0	0	0	0	G	1	0.062	reciprocal	0	0
marmoreus	punctatus	37.6	21.05	24	0	0	L	0.6	0.078	reciprocal	0	0
marmoreus	quercicus	54.1	0	0	0	0	G	1	0.079	unidirectional	0	0
marmoreus	regularis	95.7	0	0	0	0	G	1	0.091	unidirectional	0	0
marmoreus	retiformis	34.2	0	0	0	0	G-L	1	0.089	unidirectional	0	0
marmoreus	valliceps	59.85	0.93	0.75	0	0	GNL	1	0.053	unidirectional	0	0
mazatlanensis	alvarius	84.2	81.2	239	0	0	L	1	0.061	unidirectional	0	0
mazatlanensis	americanus	61.5	0	0	0	0	G	1	0.078	unidirectional	0	0
mazatlanensis	asper	4	0	0	0	0	G	1	0.089	unidirectional	0	0
mazatlanensis	bocourti	54.3	96	137	0	0	L	1	0.05	unidirectional	0	0
mazatlanensis	boreas	70.2	1.5	5	0	0	L	0.8	0.063	reciprocal	0	0
mazatlanensis	calamita	77.3	90.2	123	0	0	L	1	0.07	unidirectional	0	0
mazatlanensis	canaliferus	48.3	100	228	96.1	96.1	M	0	0.054	reciprocal	2	3
mazatlanensis	canorus	23.8	0	0	0	0	G	1	0.064	unidirectional	0	0
mazatlanensis	coccifer	37.57	0.3	0.33	0	0	G-L	1	0.066	unidirectional	0	0
mazatlanensis	coniferus	37.2	0	0	0	0	G-N	1	0.056	unidirectional	0	0
mazatlanensis	crucifer	52	0	0	0	0	G	1	0.062	unidirectional	0	0
mazatlanensis	debilis	25	64.4	158	0	0	L	1	0.081	unidirectional	0	0
mazatlanensis	hemiophrys	39.35	0	0	0	0	G	0.2	0.077	reciprocal	0	0
mazatlanensis	luetkeni	100	100	9	42.8	33.3	M	0.4	0.036	reciprocal	1	0
mazatlanensis	marinus	79.7	0	0	0	0	G	1	0.064	unidirectional	0	0
mazatlanensis	marmoreus	35.2	87.1	227	78.4	68.3	M	0.4	0.055	reciprocal	12	0
mazatlanensis	microscaphus	28.7	0	0	0	0	G	1	0.081	unidirectional	0	0
mazatlanensis	nebulifer	66.7	95.4	165	87.6	83.6	M	0	0.031	reciprocal	3	1
mazatlanensis	punctatus	32.5	0	0	0	0	G	1	0.075	reciprocal	0	0
mazatlanensis	terrestris	20.3	0	0	0	0	G	0.6	0.078	reciprocal	0	0
mazatlanensis	valliceps	98.1	92.4	380	70	64.7	M	0.2	0.03	reciprocal	2	0
melanostictus	alvarius	41.3	66.25	52	0	0	L	1	0.099	unidirectional	0	0
melanostictus	americanus	61.2	0	0	0	0	G-N	1	0.096	unidirectional	0	0
melanostictus	atacamensis	10.4	43.8	27	0	0	G-L	1	0.104	unidirectional	0	0
melanostictus	bocourti	79.2	7.1	8	0	0	L	1	0.081	reciprocal	0	0
melanostictus	bufo	35.9	0	0	0	0	G	1	0.094	unidirectional	0	0
melanostictus	canaliferus	83.6	83.6	151	0	0	L	1	0.091	reciprocal	0	0
melanostictus	canorus	73.8	76.4	85	0	0	G-L	1	0.095	unidirectional	0	0
melanostictus	coccifer	59.85	77.8	32	0	0	L	1	0.1	unidirectional	0	0
melanostictus	cognatus	54.93	48.73	19.33	0	0	GNL	1	0.094	unidirectional	0	0
melanostictus	coniferus	100	79.4	177	10.7	8.5	M	1	0.09	unidirectional	0	0
melanostictus	luetkeni	47.2	57.7	111	0	0	L	1	0.1	reciprocal	0	0
melanostictus	marmoreus	51.15	61.7	12	0	0	G-L	1	0.092	reciprocal	0	0
melanostictus	microscaphus	33.5	0	0	0	0	G-N	1	0.094	unidirectional	0	0
melanostictus	punctatus	43.43	0	0	0	0	G-N	1	0.097	unidirectional	0	0
melanostictus	quercicus	30.8	37.8	20	0	0	L	1	0.102	unidirectional	0	0
melanostictus	regularis	100	0	0	0	0	G	1	0.101	reciprocal	0	0
melanostictus	retiformis	55.2	90.6	109	0	0	L	1	0.103	unidirectional	0	0
melanostictus	stomaticus	54.45	0	0	0	0	GNL	1	0.077	reciprocal	0	0
melanostictus	terrestris	100	14.7	20	0	0	L	1	0.096	unidirectional	0	0
melanostictus	viridis	100	0	0	0	0	G-N	1	0.085	reciprocal	0	0
microscaphus	debilis	0	0	4	0	0	L	1	0.065	unidirectional	0	0
microscaphus	terrestris	46.25	4	239.5	55.75	0	M	0.2	0.017	reciprocal	0	0
nebulifer	arenarum	100	93	300	91.7	85.3	M	0.2	0.069	reciprocal	17	18
nebulifer	bocourti	30.7	92.8	243	4.9	4.5	M	0.5	0.047	unidirectional	0	2
nebulifer	canaliferus	79.5	75.2	400	35.2	26.5	M	0	0.056	reciprocal	5	9
nebulifer	cognatus	91.4	82.8	253	34.4	28.5	M	0	0.072	unidirectional	2	5
nebulifer	granulosus	82.7	48.75	197.5	32.1	44.3	M	0	0.069	unidirectional	12	9
nebulifer	ibarrai	22.95	55.55	56	55.98	3.3	M	0	0.052	unidirectional	1	1
nebulifer	luetkeni	66.1	79.5	251	72.5	57.6	M	0	0.043	reciprocal	4	4
nebulifer	mazatlanensis	0	0	0	0	0		0	0.031	reciprocal	4	4
nebulifer	peltacephalus	80.8	84.2	400	79.7	67.1	M	0	0.123	unidirectional	7	1
occidentalis	alvarius	20.8	24.5	34.5	0	0	G-L	1	0.053	unidirectional	0	0
occidentalis	americanus	73.2	0	0	0	0	G-N	1	0.079	unidirectional	0	0
occidentalis	beebei	25.9	0.5	7	0	0	L	1	0.087	unidirectional	0	0
occidentalis	boreas	26.2	4.15	2	0	0	GNL	1	0.07	reciprocal	0	0
occidentalis	bufo	0	0	0	0	0	G	1	0.086	unidirectional	0	0
occidentalis	calamita	18.4	0	0	0	0	G	1	0.077	unidirectional	0	0
occidentalis	canorus	14.1	0	0	0	0	G	1	0.071	unidirectional	0	0
occidentalis	coccifer	19.35	0	0	0	0	G-N	1	0.071	unidirectional	0	0
occidentalis	cognatus	27.77	1.43	10.33	0	0	GNL	1	0.078	unidirectional	0	0
occidentalis	coniferus	0.9	100	9	0	0	G-L	1	0.06	unidirectional	0	0
occidentalis	crucifer	13.2	0	0	0	0	G	1	0.076	unidirectional	0	0
occidentalis	debilis	53.5	0	0	0	0	GNL	1	0.087	unidirectional	0	0
occidentalis	haematiticus	7.7	0	0	0	0	G	1	0.1	unidirectional	0	0
occidentalis	hemiophrys	20.4	0	0	0	0	G	1	0.077	reciprocal	0	0
occidentalis	ibarrai	3.7	20	20	0	0	L	1	0.058	unidirectional	0	0
occidentalis	luetkeni	12.1	85.7	72	0	0	L	1	0.073	unidirectional	0	0
occidentalis	marmoreus	27.15	9.8	33.5	0	0	L	1	0.062	reciprocal	0	0
occidentalis	mazatlanensis	9.8	81.8	10	0	0	L	1	0.062	unidirectional	0	0
occidentalis	microscaphus	18.4	0	0	0	0	G	1	0.083	unidirectional	0	0
occidentalis	poeppigi	55.5	0	0	0	0	G-N	1	0.084	unidirectional	0	0
occidentalis	punctatus	25.43	1.7	3.67	0	0	G-N	1	0.082	reciprocal	0	0
occidentalis	quercicus	29	0	0	0	0	G	1	0.084	unidirectional	0	0
occidentalis	regularis	25.5	0	0	0	0	G	1	0.093	unidirectional	0	0
occidentalis	terrestris	32.1	0	0	0	0	G-N	1	0.08	unidirectional	0	0
occidentalis	valliceps	15.4	48.05	66	0	0	L	1	0.064	unidirectional	0	0
occidentalis	viridis	37.3	14.2	6	0	0	G-L	1	0.08	unidirectional	0	0
occidentalis	woodhousii	26.4	0	0	0	0	G	1	0.081	reciprocal	0	0
paracnemis	arenarum	84.6	100	80	65	65	M	0.2	0.026	reciprocal	3	2
poeppigi	asper	38.7	0	0	0	0	G-N	1	0.098	unidirectional	0	0
poeppigi	beebei	31.8	78.6	113	0	0	L	1	0.07	reciprocal	0	0
poeppigi	boreas	88.6	0	0	0	0	G	1	0.08	reciprocal	0	0
poeppigi	brauni	81.7	0	0	0	0	G	1	0.123	unidirectional	0	0
poeppigi	bufo	58.6	0	0	0	0	G-N	1	0.09	unidirectional	0	0
poeppigi	calamita	74.1	0	0	0	0	G	1	0.089	unidirectional	0	0
poeppigi	canorus	24.5	0	0	0	0	G	1	0.08	unidirectional	0	0
poeppigi	coccifer	91.3	0	0	0	0	G-N	1	0.088	unidirectional	0	0
poeppigi	coniferus	19.23	25.1	18	0	0	G-L	1	0.08	unidirectional	0	0
poeppigi	debilis	83.9	0	0	0	0	G	1	0.095	unidirectional	0	0
poeppigi	garmani	65.1	0	0	0	0	G	1	0.123	unidirectional	0	0
poeppigi	hemiophrys	59.6	0	0	0	0	G	1	0.088	unidirectional	0	0
poeppigi	luetkeni	96.2	3.6	27	0	0	L	1	0.092	unidirectional	0	0
poeppigi	maculatus	72.5	0	0	0	0	G-N	1	0.144	unidirectional	0	0
poeppigi	marinus	77.57	47.12	156.33	45.47	13	L-M	0.5	0.036	unidirectional	0	3
poeppigi	marmoreus	78.4	22.5	26	0	0	G-L	1	0.076	unidirectional	0	0
poeppigi	melanostictus	0	0	0	0	0	G	1	0.104	unidirectional	0	0
poeppigi	microscaphus	86.5	0	0	0	0	G	1	0.094	unidirectional	0	0
poeppigi	quercicus	55.35	0	0	0	0	G-N	1	0.086	unidirectional	0	0
poeppigi	regularis	67.44	0	0	0	0	G	1	0.098	reciprocal	0	0
poeppigi	speciosus	60.5	0	0	0	0	G-N	1	0.087	unidirectional	0	0
poeppigi	terrestris	78.3	0	0	0	0	G	1	0.091	unidirectional	0	0
poeppigi	valliceps	86.7	24.2	216	0	0	L	1	0.071	unidirectional	0	0
poeppigi	viridis	64.6	0	0	0	0	G-N	1	0.092	unidirectional	0	0
punctatus	arenarum	100	0	0	0	0	G-N	1	0.082	unidirectional	0	0
punctatus	beebei	2.2	0	0	0	0	G	1	0.091	unidirectional	0	0
punctatus	bufo	40.12	16.08	9.6	0	0	G-L	1	0.085	unidirectional	0	0
punctatus	calamita	43.1	10.4	8	0	0	GNL	1	0.089	unidirectional	0	0
punctatus	canaliferus	23.97	0	4.33	0	0	GNL	1	0.079	reciprocal	0	0
punctatus	coccifer	54.7	0	0	0	0	G	1	0.093	unidirectional	0	0
punctatus	coniferus	30.9	0	0	0	0	G	1	0.081	unidirectional	0	0
punctatus	crucifer	36.2	0	0	0	0	G	1	0.073	unidirectional	0	0
punctatus	debilis	27.5	0	11	0	0	G-L	1	0.077	reciprocal	0	0
punctatus	luetkeni	49.13	30.8	38.33	0	0	G-L	1	0.091	reciprocal	0	0
punctatus	marinus	36.8	0	0	0	0	G	1	0.078	unidirectional	0	0
punctatus	marmoreus	78.2	86.3	216.33	72.9	68.6	M	0.6	0.078	reciprocal	4	1
punctatus	mazatlanensis	16.9	0	0	0	0	G	1	0.075	reciprocal	0	0
punctatus	nebulifer	87	0	0	0	0	G	1	0.075	unidirectional	0	0
punctatus	occidentalis	31.7	0	0	0	0	G	1	0.082	reciprocal	0	0
punctatus	regularis	45.4	0	0	0	0	G-N	1	0.095	reciprocal	0	0
punctatus	speciosus	76.45	69.25	90	55.95	29.6	M	0.8	0.059	reciprocal	3	0
punctatus	terrestris	17.7	0	0	0	0	G-N	0.6	0.06	reciprocal	0	0
punctatus	valliceps	76.53	0.43	0.33	0	0	GNL	1	0.075	reciprocal	0	0
punctatus	woodhousii	97.7	0	0	0	0	G-N	0.6	0.06	reciprocal	0	0
quercicus	americanus	27.6	9.4	3	0	0	L	1	0.058	reciprocal	0	0
quercicus	valliceps	33	0	0	0	0	G	1	0.078	reciprocal	0	0
regularis	asper	84.3	35.7	85	0	0	L	1	0.103	unidirectional	0	0
regularis	bocourti	96.6	0	0	0	0	G	1	0.08	unidirectional	0	0
regularis	canaliferus	97.7	100	143	1.4	1.4	M	1	0.09	unidirectional	0	0
regularis	coniferus	100	92.5	161	0	0	G-L	1	0.09	unidirectional	0	0
regularis	luetkeni	66.6	0	57	0	0	G-L	1	0.094	unidirectional	0	0
regularis	retiformis	71.9	0	0	0	0	G	1	0.102	unidirectional	0	0
regularis	stomaticus	98.2	0	17	0	0	G-L	1	0.104	unidirectional	0	0
regularis	alvarius	12.8	0	5	0	0	L	1	0.094	unidirectional	0	0
regularis	arenarum	42.9	50	71	1.4	0.7	M	1	0.095	unidirectional	0	0
regularis	boreas	28.6	7.1	15	0	0	L	1	0.098	unidirectional	0	0
regularis	bufo	32.8	0	0	0	0	G	1	0.098	unidirectional	0	0
regularis	calamita	83.5	3	90	0	0	L	1	0.086	unidirectional	0	0
regularis	carens	42.65	0	0	0	0	G-N	1	0.113	unidirectional	0	0
regularis	cognatus	4.6	0	0	0	0	G	1	0.092	unidirectional	0	0
regularis	coniferus	69.2	0	0	0	0	L	1	0.09	unidirectional	0	0
regularis	crucifer	76.7	100	34	0	0	L	1	0.089	unidirectional	0	0
regularis	garmani	50.15	75.8	131.75	63.48	28.1	M	0.4	0.081	reciprocal	0	0
regularis	guttarulais	4.6	0	1	0	0	L	1	0.061	unidirectional	0	0
regularis	luetkeni	58.7	29.6	27	0	0	L	1	0.094	unidirectional	0	0
regularis	maculatus	38.5	41.6	79	0	0	G-L	1	0.098	reciprocal	0	0
regularis	melanostictus	63.8	0	0	0	0	G	1	0.101	unidirectional	0	0
regularis	punctatus	3.65	0	0	0	0	G	1	0.095	reciprocal	0	0
regularis	speciosus	16.4	33.3	4	50	16.6	M	1	0.088	unidirectional	0	0
regularis	spinulosus	16.1	0	5	0	0	L	1	0.096	unidirectional	0	0
regularis	valliceps	57.8	56.1	54	0	0	L	1	0.089	unidirectional	0	0
regularis	viridis	39	6.2	7	0	0	L	1	0.091	unidirectional	0	0
regularis	alvarius	63.7	13.8	22	0	0	L	1	0.094	unidirectional	0	0
regularis	americanus	27.4	0	0	0	0	G	1	0.094	unidirectional	0	0
regularis	asper	25	28	47	0	0	L	1	0.103	unidirectional	0	0
regularis	atacamensis	23.7	4.3	8	0	0	L	1	0.1	unidirectional	0	0
regularis	bocourti	63.55	0	0	0	0	G-N	1	0.08	reciprocal	0	0
regularis	bufo	83.6	0	0	0	0	G	1	0.098	unidirectional	0	0
regularis	coccifer	60	0	0	0	0	G-N	1	0.096	unidirectional	0	0
regularis	cognatus	77.5	30.9	31	0	0	G-L	1	0.092	unidirectional	0	0
regularis	coniferus	54.95	48	87	0	0	G-L	1	0.09	unidirectional	0	0
regularis	crucifer	90.5	75.2	178	0	0	L	1	0.089	unidirectional	0	0
regularis	debilis	69.35	36.2	26.5	0	0	G-N	1	0.098	unidirectional	0	0
regularis	granulosus	63.7	32.7	46	0	0	L	1	0.098	unidirectional	0	0
regularis	luetkeni	24.5	0	0	0	0	G	1	0.094	reciprocal	0	0
regularis	melanophryniscus stelzneri	12.5	0	0	0	0	G	1	0.152	unidirectional	0	0
regularis	melanostictus	63.7	11.9	40	0	0	L	1	0.101	reciprocal	0	0
regularis	paracnemis	97.9	66.7	190	0	0	L	1	0.094	unidirectional	0	0
regularis	poeppigi	100	51.9	214	0	0	L	1	0.098	reciprocal	0	0
regularis	quercicus	87.9	1.5	1	0	0	G-L	1	0.104	unidirectional	0	0
regularis	speciosus	13	22.2	37	21.6	4.8	M	1	0.088	reciprocal	0	0
regularis	stomaticus	97.5	0	0	0	0	G-N	1	0.104	reciprocal	0	0
regularis	viridis	39.4	2.2	15	0	0	L	1	0.091	reciprocal	0	0
retiformis	debilis	0	0	0	0	0	N	1	0.031	unidirectional	0	0
retiformis	woodhousii	4.75	0	0	0	0	G	1	0.066	unidirectional	0	0
speciosus	arenarum	87.9	82.3	72	25	20.6	M	0.8	0.079	reciprocal	6	0
speciosus	asper	51	0	0	0	0	G	1	0.098	reciprocal	0	0
speciosus	bufo	31.9	0	0	0	0	G-L	1	0.086	unidirectional	0	0
speciosus	canorus	67.2	92.8	139	33.1	30.7	M	1	0.076	unidirectional	0	0
speciosus	coccifer	49.4	0	0	0	0	G	1	0.085	unidirectional	0	0
speciosus	coniferus	53.95	0	0	0	0	G-L	1	0.076	unidirectional	0	0
speciosus	crucifer	76	0	0	0	0	G	1	0.073	reciprocal	0	0
speciosus	debilis	37.25	4.25	17.5	0	0	L	1	0.067	reciprocal	0	0
speciosus	exsul	10	33.3	1	0	0	L	1	0.074	unidirectional	0	0
speciosus	houstonensis	73	0	0	0	0	G-N	1	0.036	unidirectional	0	0
speciosus	ibarrai	96.8	82	250	22.4	18.4	M	0.5	0.073	unidirectional	0	5
speciosus	melanostictus	40.2	0	0	0	0	G	1	0.092	unidirectional	0	0
speciosus	microscaphus	32.9	0	0	0	0	G-N	1	0.04	unidirectional	0	0
speciosus	nelsoni	2	0	0	0	0	G	1	0.073	unidirectional	0	0
speciosus	punctatus	5.5	0	0	0	0	G	0.8	0.059	reciprocal	0	0
speciosus	regularis	52	0	0	0	0	G	1	0.088	reciprocal	0	0
speciosus	retiformis	39.2	0	0	0	0	G-N	1	0.07	unidirectional	0	0
speciosus	variegatus	8.7	5.3	1	0	0	L	1	0.098	unidirectional	0	0
spinulosus	bufo	41.9	0	0	0	0	G	1	0.081	unidirectional	0	0
spinulosus	calamita	56.6	0	0	0	0	G-N	1	0.073	unidirectional	0	0
spinulosus	coccifer	63	0	0	0	0	G	1	0.076	unidirectional	0	0
spinulosus	coniferus	66.7	0	3	0	0	L	1	0.071	unidirectional	0	0
spinulosus	hemiophrys	65.3	0	0	0	0	G-N	1	0.078	reciprocal	0	0
spinulosus	retiformis	22.5	5	6	0	0	L	1	0.09	unidirectional	0	0
steindachneri	maculatus	100	99.1	192	0	0	L	1	0.112	unidirectional	0	0
steindachneri	paracnemis	88.8	0	0	0	0	G-N	1	0.094	unidirectional	0	0
steindachneri	regularis	0	0	8	0	0	L	1	0.079	unidirectional	0	0
steindachneri	valliceps	98	0	0	0	0	G	1	0.091	unidirectional	0	0
steindachneri	woodhousii	100	0	0	0	0	G	1	0.102	unidirectional	0	0
stomaticus	alvarius	1.5	100	2	0	0	L	1	0.101	reciprocal	0	0
stomaticus	bocourti	44.45	50	25.5	0	0	N-L	1	0.082	reciprocal	0	0
stomaticus	boreas	75.9	15.3	18	0	0	L	1	0.083	unidirectional	0	0
stomaticus	bufo	60.7	2.1	1	0	0	L	1	0.111	unidirectional	0	0
stomaticus	calamita	18.6	80.5	31	0	0	L	1	0.074	unidirectional	0	0
stomaticus	canaliferus	68.2	0	0	0	0	G-N	1	0.094	unidirectional	0	0
stomaticus	canorus	68.25	96.5	54.5	0	0	L	1	0.085	unidirectional	0	0
stomaticus	coccifer	77	0	0	0	0	G	1	0.098	unidirectional	0	0
stomaticus	cognatus	7.1	0	0	0	0	N	1	0.104	reciprocal	0	0
stomaticus	coniferus	65.4	0	0	0	0	G	1	0.09	unidirectional	0	0
stomaticus	crucifer	61.45	10	0.5	0	0	G-L	1	0.1	unidirectional	0	0
stomaticus	humboldtii	40	64.3	12	0	0	L	1	0.107	unidirectional	0	0
stomaticus	marinus	18.4	0	0	0	0	G	1	0.102	unidirectional	0	0
stomaticus	melanostictus	62.7	0	0	0	0	G	1	0.077	reciprocal	0	0
stomaticus	quercicus	37.8	100	34	0	0	L	1	0.103	unidirectional	0	0
stomaticus	regularis	25	0	0	0	0	G	1	0.104	reciprocal	0	0
stomaticus	retiformis	1.9	80	5	0	0	L	1	0.13	unidirectional	0	0
stomaticus	terrestris	43.5	0	0	0	0	G	1	0.102	unidirectional	0	0
stomaticus	valliceps	25.2	21.25	1	0	0	L	1	0.093	unidirectional	0	0
stomaticus	variegatus	92	91.5	111	0	0	L	1	0.099	unidirectional	0	0
terrestris	calamita	62.2	37.5	141	30.5	11.4	M	0	0.081	unidirectional	3	1
terrestris	coccifer	29.2	0	0	0	0	G	1	0.09	unidirectional	0	0
terrestris	houstonensis	100	0	0	0	0	M	0	0.009	reciprocal	0	1
terrestris	marinus	72.2	0	0	0	0	G	1	0.079	unidirectional	0	0
terrestris	mauritanicus	90.7	0	0	0	0	G	1	0.094	unidirectional	0	0
terrestris	mazatlanensis	100	46.1	117	46.1	21.2	M	0.6	0.078	reciprocal	4	2
terrestris	microscaphus	28.93	2.8	138.33	9.7	0	L-M	0.2	0.017	reciprocal	3	2
terrestris	nebulifer	76.6	0	390	56.9	0	M	0	0.076	unidirectional	12	2
terrestris	punctatus	0	0	0	0	0		0.6	0.06	reciprocal	1	2
terrestris	quercicus	2.9	100	4	25	25	L	1	0.057	unidirectional	0	0
terrestris	regularis	53.7	0	0	0	0	G	1	0.094	unidirectional	0	0
terrestris	viridis	45.7	100	27	48.1	48.1	M	0.5	0.084	unidirectional	3	0
terrestris	woodhousii	81.5	27.7	360	61.1	16.9	M	0	0.011	reciprocal	2	0
terrestris	woodhousii	0	0	0	0	0		0	0.011	reciprocal	0	0
valliceps	bocourti	67.53	26.7	54	0	0	L	1	0.044	reciprocal	0	0
valliceps	bufo	58.4	0	0	0	0	G-N	1	0.077	unidirectional	0	0
valliceps	calamita	100	19.1	9	0	0	L	1	0.073	unidirectional	0	0
valliceps	carens	69.5	0	0	0	0	G	1	0.106	unidirectional	0	0
valliceps	coccifer	34.75	3.93	5.25	0	0	GNL	1	0.066	reciprocal	0	0
valliceps	crucifer	43.45	0	0	0	0	G-N	1	0.064	reciprocal	0	0
valliceps	debilis	0	0	1.33	0	0	GNL	1	0.081	reciprocal	0	0
valliceps	exsul	6.9	7.7	4	0	0	L	1	0.066	unidirectional	0	0
valliceps	garmani	89.8	0	0	0	0	G	1	0.104	reciprocal	0	0
valliceps	haematiticus	7.23	0	0	0	0	X28CELL	1	0.092	unidirectional	0	0
valliceps	macrocristatus	0	0	0	0	0		0	0.081	unidirectional	4	6
valliceps	maculatus	64.43	0	0	0	0	G	1	0.111	reciprocal	0	0
valliceps	marinus	86.5	0	0	0	0	G-N	1	0.063	unidirectional	0	0
valliceps	mazatlanensis	18.33	75	139	56.6	89.3	M	0.2	0.03	reciprocal	0	0
valliceps	microscaphus	73.8	0	0	0	0	G-N	1	0.077	unidirectional	0	0
valliceps	paracnemis	88	33.9	52	0	0	L	1	0.065	unidirectional	0	0
valliceps	punctatus	4.3	60	8	0	0	L	1	0.075	reciprocal	0	0
valliceps	quercicus	22	44.65	112	0	0	L	1	0.078	reciprocal	0	0
valliceps	regularis	38.9	0	0	0	0	G	1	0.089	reciprocal	0	0
valliceps	retiformis	5.8	0	0	0	0	N	1	0.083	unidirectional	0	0
valliceps	woodhousii	0	0	0	0	0		0	0.011	unidirectional	0	0
viridis	arenarum	98.2	0	0	0	0	N	1	0.09	reciprocal	0	0
viridis	asper	20	0	0	0	0	G	1	0.087	unidirectional	0	0
viridis	boreas	78.1	56.17	100.67	0	0	L	0.8	0.085	reciprocal	0	0
viridis	carens	98	0	0	0	0	G	1	0.107	unidirectional	0	0
viridis	coccifer	85.4	0	0	0	0	G	1	0.086	unidirectional	0	0
viridis	coniferus	13.2	0	0	0	0	G	1	0.075	unidirectional	0	0
viridis	crucifer	36.3	0	0	0	0	G	1	0.082	reciprocal	0	0
viridis	garmani	81.95	0	0	0	0	G	1	0.111	unidirectional	0	0
viridis	haematiticus	51.65	0	0	0	0	B	1	0.097	unidirectional	0	0
viridis	ibarrai	55.7	0	3	0	0	N	1	0.072	unidirectional	0	0
viridis	luetkeni	97.2	0	6	0	0	L	1	0.084	reciprocal	0	0
viridis	maculatus	93.8	0	0	0	0	G	1	0.115	unidirectional	0	0
viridis	marinus	64.47	1.63	0.33	0	0	G-L	1	0.083	unidirectional	0	0
viridis	marmoreus	52.7	0	0	0	0	G	1	0.075	unidirectional	0	0
viridis	melanostictus	85.1	0	0	0	0	G	1	0.085	reciprocal	0	0
viridis	microscaphus	98	0	1	0	0	N	1	0.083	unidirectional	0	0
viridis	quercicus	57.95	71.45	97	0	0	L	1	0.093	unidirectional	0	0
viridis	regularis	55.93	0	0	0	0	G	1	0.091	reciprocal	0	0
viridis	retiformis	30.2	12.5	24	0	0	L	1	0.098	unidirectional	0	0
viridis	woodhousii	81.8	0	0	0	0	N	0.8	0.086	reciprocal	0	0
woodhousii	alvarius	33.33	8.33	79.33	52	0	M	0.6	0.081	reciprocal	0	0
woodhousii	americanus	53.1	7.97	86	16.13	0	M	0	0.008	reciprocal	3	1
woodhousii	arenarum	100	61.1	142	43.7	26.7	M	0.6	0.083	reciprocal	7	4
woodhousii	bocourti	95.85	72.8	186	7.95	2.3	M	0.8	0.066	reciprocal	0	0
woodhousii	boreas	100	98.5	422	69.55	0	M	0.6	0.072	reciprocal	0	0
woodhousii	brauni	90.9	0	0	0	0	G	1	0.114	unidirectional	0	0
woodhousii	calamita	51.45	88.75	173.5	31.05	36.4	M	0.8	0.088	reciprocal	3	0
woodhousii	coccifer	96.6	63.1	86	46.5	29.3	M	1	0.091	unidirectional	0	0
woodhousii	coniferus	95	0	0	0	0	G	1	0.077	unidirectional	0	0
woodhousii	crucifer	92.4	0	0	0	0	G	1	0.075	unidirectional	0	0
woodhousii	houstonensis	40.8	100	230	93.5	81.3	M	0	0.007	reciprocal	1	3
woodhousii	ictericus	74.1	63.7	107.67	41.2	53.7	M	0	0.086	unidirectional	0	1
woodhousii	luetkeni	96.9	87.1	254	76.4	66.5	M	0.8	0.088	reciprocal	3	0
woodhousii	melanophryniscus stelzneri	77.4	83.3	40	0	0	L	1	0.142	unidirectional	0	0
woodhousii	occidentalis	2.6	0	1	0	0	L	1	0.081	reciprocal	0	0
woodhousii	paracnemis	72.17	0	0	0	0	G	1	0.083	unidirectional	0	0
woodhousii	poeppigi	61	0	0	0	0	G	1	0.09	unidirectional	0	0
woodhousii	punctatus	48.3	81.8	154.5	61.05	46.1	M	0.6	0.06	reciprocal	0	1
woodhousii	regularis	94.33	0	0	0	0	G	1	0.066	unidirectional	0	0
woodhousii	stomaticus	64.2	76.7	233	0	0	L	1	0.103	unidirectional	0	0
woodhousii	terrestris	73.96	76.1	162.6	47.4	0	L-M	0	0.011	reciprocal	0	0
woodhousii	viridis	98.85	96.8	166.5	33.45	22.5	M	0.8	0.086	reciprocal	8	0

## Sheet: Sex ratio data
Male parent	Female parent	Uncorrected p	Number of male offspring	Number of female offspring	Affected sex
arenarum	marinus	0.04	0	4	male
arenarum	poeppigi	0.03	0	1	male
boreas	cognatus	0.07	0	1	male
boreas	compactilis		0	2	male
canaliferus	coccifer	0.06	0	1	male
cognatus	boreas	0.07	0	1	male
compactilis	cognatus		0	2	male
garmani	occidentalis	0.11	0	2	male
hemiophrys	hemiophrys	0	0	3	male
hemiophrys	mazatlanensis	0.08	0	1	male
luetkeni	gemmifer		0	2	male
luetkeni	speciosus	0.08	0	2	male
luetkeni	spinulosus	0.08	0	1	male
maculatus	mauritanicus	0.1	0	1	male
marmoreus	perplexus		0	2	male
mazatlanensis	cognatus	0.07	0	1	male
nebulifer	bocourti	0.05	0	2	male
nebulifer	marmoreus	0.06	0	1	male
nebulifer	speciosus	0.07	0	1	male
perplexus	marmoreus		0	2	male
perplexus	nebulifer		0	1	male
poeppigi	marinus	0.04	0	3	male
speciosus	ibarrai	0.07	0	5	male
speciosus	valliceps	0.07	0	3	male
terrestris	speciosus	0.04	0	1	male
woodhousii	compactilis		0	6	male
woodhousii	speciosus	0.04	0	1	male
americanus	terrestris	0.01	2	10	male
alvarius	viridis	0.08	2	0	female
americanus	americanus	0	1	0	female
americanus	bocourti	0.06	2	0	female
americanus	gemmifer		1	0	female
americanus	marmoreus	0.08	3	0	female
arenarum	marmoreus	0.07	3	0	female
boreas	bocourti	0.06	1	0	female
boreas	canorus	0.01	4	0	female
boreas	marmoreus	0.07	4	0	female
boreas	mazatlanensis	0.06	4	0	female
boreas	nebulifer	0.07	2	0	female
boreas	perplexus		2	0	female
boreas	speciosus	0.07	1	0	female
boreas	viridis	0.09	2	0	female
brauni	regularis	0.09	4	0	female
canaliferus	gemmifer		3	0	female
canaliferus	perplexus		1	0	female
canaliferus	speciosus	0.08	1	0	female
canaliferus	valliceps	0.05	1	0	female
chilensis	valliceps	0.07	2	0	female
coccifer	nebulifer	0.07	3	0	female
coccifer	terrestris	0.09	1	0	female
cognatus	bocourti	0.06	5	0	female
cognatus	speciosus	0.03	4	0	female
garmani	arenarum	0.12	1	0	female
gutturalis	regularis	0.06	1	0	female
hemiophyrs	debilis	0.07	1	0	female
hemiophyrs	marmoreus	0.08	1	0	female
hemiophyrs	nebulifer	0.08	1	0	female
luetkeni	compactilis		1	0	female
luetkeni	humboldti	0.1	1	0	female
luetkeni	marmoreus	0.06	2	0	female
luetkeni	mazatlanensis	0.04	2	0	female
luetkeni	microscaphus	0.09	3	0	female
luetkeni	perplexus		3	0	female
marinus	spinulosus	0.06	1	0	female
marmoreus	mazatlanensis	0.06	18	0	female
mazatlanensis	luetkeni	0.04	1	0	female
mazatlanensis	speciosus	0.07	2	0	female
microscaphus	cognatus	0.03	1	0	female
microscaphus	nebulifer	0.08	1	0	female
nebulifer	ictericus	0.07	1	0	female
perplexus	humboldti		2	0	female
perplexus	luetkeni		4	0	female
perplexus	speciosus		1	0	female
punctatus	speciosus	0.06	3	0	female
pygmaeus	arenarum		1	0	female
rangeri	arenarum		1	0	female
regularis	mauritanicus	0.07	1	0	female
speciosus	arenarum	0.08	6	0	female
speciosus	cognatus	0.03	2	0	female
speciosus	marmoreus	0.08	6	0	female
terrestris	boreas	0.07	1	0	female
terrestris	luetkeni	0.09	1	0	female
terrestris	marmoreus	0.08	3	0	female
terrestris	nebulifer	0.08	12	2	female
terrestris	viridis	0.08	3	0	female
valliceps	woodhousii	0.01	3	0	female
woodhousii	bocourti	0.07	2	0	female
woodhousii	bufo	0.09	1	0	female
woodhousii	calamita	0.09	4	0	female
woodhousii	luetkeni	0.09	3	0	female
woodhousii	marmoreus	0.08	2	0	female
woodhousii	perplexus		1	0	female
woodhousii	viridis	0.09	11	0	female
americanus	hemiophrys	0	4	4	neither
americanus	terrestris	0.01	2	4	neither
arenarum	spinulosus	0.06	1	1	neither
boreas	ibarrai	0.07	1	2	neither
coccifer	valliceps	0.07	3	3	neither
cognatus	calamita	0.08	1	1	neither
fernandezae	nebulifer		2	1	neither
hemiophyrs	americanus	0	2	2	neither
hemiophyrs	boreas	0.07	1	1	neither
hemiophyrs	bufo	0.08	1	1	neither
hemiophyrs	calamita	0.09	4	1	neither
mazatlanensis	canaliferus	0.05	2	3	neither
mazatlanensis	nebulifer	0.03	7	5	neither
nebulifer	canaliferus	0.06	5	9	neither
nebulifer	cognatus	0.07	2	5	neither
nebulifer	compactilis		5	4	neither
nebulifer	gemmifer		3	5	neither
nebulifer	granulosus	0.07	12	9	neither
nebulifer	occidentalis	0.07	1	3	neither
nebulifer	peltacephalus	0.12	7	1	neither
nebulifer	valxgemm		5	6	neither
speciosus	compactilis		4	7	neither
terrestris	calamita	0.08	3	1	neither
terrestris	hemiophrys	0.01	11	10	neither
terrestris	mazatlanensis	0.08	4	2	neither
terrestris	punctatus	0.06	1	2	neither
terrestris	terrestris	0	30	29	neither
valliceps	arenarum	0.07	1	2	neither
valliceps	macrocristatus	0.08	4	6	neither
valliceps	vall x high crest		1	3	neither
woodhousii	arenarum	0.08	7	4	neither
woodhousii	boreas	0.07	2	3	neither
woodhousii	gemmifer		3	1	neither
woodhousii	hemiophrys	0.01	6	6	neither
luetkeni	nebulifer	0.04	10	2	neither
cognatus	alvarius	0.08	2	2	neither
americanus	houstonensis	0	5	3	neither
americanus	woodhousii	0.01	9	10	neither
arenarum	paracnemis	0.03	6	4	neither
boreas	alvarius	0.07	2	7	neither
cognatus	luetkeni	0.08	1	2	neither
houstonensis	terrestris	0.01	12	12	neither
luetkeni	cognatus	0.08	2	3	neither
nebulifer	luetkeni	0.04	4	4	neither
regularis	regularis		2	2	neither
terrestris	woodhousii	0.01	14	14	neither
woodhousii	alvarius	0.08	3	3	neither
woodhousii	houstonensis	0.01	1	3	neither
woodhousii	ictericus	0.09	4	1	neither
woodhousii	microscaphus	0.02	4	8	neither
woodhousii	woodhousii	0	11	10	neither
garmani	regularis	0.08	1	1	neither
nebulifer	arenarum	0.07	17	18	neither
nebulifer	ibarrai	0.05	1	1	neither
nebulifer	valliceps		3	2	neither
perplexus	cognatus		1	1	neither
punctatus	marmoreus	0.08	4	1	neither
terrestris	microscaphus	0.02	3	2	neither
valliceps	mazatlanensis	0.03	3	3	neither
americanus	woodhousii	0.01	3	1	neither
brauni	garmani	0.11	4	3	neither
cognatus	marmoreus	0.08	1	3	neither
nebulifer	coniferus	0.05	1	1	neither
nebulifer	valliceps		1	1	neither
perplexus	alvarius		1	1	neither
regularis	rangeri		3	1	neither
regularis	regularis		2	1	neither
terrestris	woodhousii	0.01	2	8	neither
woodhousii	woodhousii	0	1	1	neither
woodhousii	punctatus	0.06	1	1	neither
